# Supplementary material for: Electrochemistry of Tetrathiafulvalene Ligands Assembled on the Surface of Gold Nanoparticles
Source: Molecules. 2022 Nov 7;27(21):7639. doi: 10.3390/molecules27217639 (PMC9659269; doi:10.3390/molecules27217639)
Supplement: Supplementary file 1 [file molecules-27-07639-s001.zip]

Archive with 1 entries (1 files):
- molecules-1959713-supplementary.pdf
